# Supplementary material for: 2-Amino-4-(2-fluoro­phen­yl)-5,6-dihydro­benzo[h]quinoline-3-carbonitrile
Source: Acta Crystallogr Sect E Struct Rep Online. 2010 Dec 11;67(Pt 1):o96. doi: 10.1107/S1600536810050695 (PMC3050399; doi:10.1107/S1600536810050695)
Supplement: Supplementary file 2 [file e-67-00o96-Isup2.hkl]

# 
# h,k,l, Fc-squared, Fo-squared, sigma(Fo-squared) and status flag 
# 
data_I
_shelx_title ' X in P2(1)2(1)2(1)' 
_shelx_refln_list_code          4 
_shelx_F_calc_maximum      245.49 
_exptl_crystal_F_000       656.00 
_reflns_d_resolution_high  0.8317 
 
loop_ 
 _symmetry_equiv_pos_as_xyz 
 'x, y, z' 
 '-x+1/2, -y, z+1/2' 
 '-x, y+1/2, -z+1/2' 
 'x+1/2, -y+1/2, -z' 
 
_cell_length_a     6.9690 
_cell_length_b    12.7160 
_cell_length_c    17.3790 
_cell_angle_alpha  90.000 
_cell_angle_beta   90.000 
_cell_angle_gamma  90.000 
 
_shelx_F_squared_multiplier     1.000 
 
loop_ 
 _refln_index_h 
 _refln_index_k 
 _refln_index_l 
 _refln_F_squared_calc 
 _refln_F_squared_meas 
 _refln_F_squared_sigma 
 _refln_observed_status 
   2   0   0    60265.75    61661.17    327.58 o 
   4   0   0     8669.36     8566.73     41.84 o 
   6   0   0      107.83      137.35      9.56 o 
   8   0   0       11.63       16.08     10.51 o 
   1   1   0      332.79      186.79      5.18 o 
   2   1   0      822.83      947.34      9.43 o 
   3   1   0     1156.62     1253.27     13.13 o 
   4   1   0      283.07      310.11      8.20 o 
   5   1   0      128.71      149.74      7.30 o 
   6   1   0      312.16      328.77     12.56 o 
   7   1   0       22.25       21.01      7.00 o 
   8   1   0       33.47       35.45      9.12 o 
   0   2   0     6564.95     7047.24     83.94 o 
   1   2   0     1257.39     1322.35      9.56 o 
   2   2   0     2166.79     2103.75     15.05 o 
   3   2   0       32.61       31.92      4.19 o 
   4   2   0     1341.49     1406.09     16.60 o 
   5   2   0       25.02       21.14      4.16 o 
   6   2   0      497.96      486.68     13.30 o 
   7   2   0       13.03        7.12      5.92 o 
   8   2   0       78.88       67.02      9.28 o 
   1   3   0      919.75      897.77      8.80 o 
   2   3   0      894.77      769.27     11.26 o 
   3   3   0     1413.77     1391.36     17.03 o 
   4   3   0      365.14      378.06      9.62 o 
   5   3   0      176.68      177.70      7.90 o 
   6   3   0      139.33      136.48      7.54 o 
   7   3   0        8.65        2.84      4.98 o 
   8   3   0       15.35       13.49      5.84 o 
   0   4   0     1435.01     1684.35     12.43 o 
   1   4   0     1329.38     1398.99     12.06 o 
   2   4   0     2796.09     2715.25     19.75 o 
   3   4   0      446.07      369.75      8.91 o 
   4   4   0       74.67       81.89      5.27 o 
   5   4   0       12.77       10.29      2.11 o 
   6   4   0      203.60      177.72      8.60 o 
   7   4   0       18.00       18.91      4.81 o 
   8   4   0       14.09       11.91      5.44 o 
   1   5   0       85.87      107.75      2.70 o 
   2   5   0       24.85       25.07      3.74 o 
   3   5   0       73.34       82.70      5.11 o 
   4   5   0       13.65       19.69      4.09 o 
   5   5   0       29.12       28.28      4.64 o 
   6   5   0       14.98       10.19      4.74 o 
   7   5   0        2.43        1.38      4.50 o 
   0   6   0     3956.48     4562.49     25.37 o 
   1   6   0     6518.11     7124.14     32.66 o 
   2   6   0      239.97      230.56      8.07 o 
   3   6   0      426.27      490.38     11.69 o 
   4   6   0      222.22      184.69      8.35 o 
   5   6   0       69.48       64.21      6.34 o 
   6   6   0        1.87        0.37      4.48 o 
   7   6   0        0.79        1.77      4.60 o 
   1   7   0       25.30       26.95      3.43 o 
   2   7   0        5.81        2.41      2.81 o 
   3   7   0      309.17      328.44      9.81 o 
   4   7   0       23.55       26.13      5.14 o 
   5   7   0      124.49      112.69      7.75 o 
   6   7   0       14.76       13.51      5.02 o 
   7   7   0       46.01       37.73      6.22 o 
   0   8   0      189.72      200.02      5.69 o 
   1   8   0       95.06      113.40      5.85 o 
   2   8   0       83.07       77.02      5.27 o 
   3   8   0        5.49        6.37      3.82 o 
   4   8   0      207.19      200.75     10.19 o 
   5   8   0       47.20       49.06      5.92 o 
   6   8   0        0.09        4.81      4.42 o 
   7   8   0       10.11        1.14      5.34 o 
   1   9   0        3.75        2.42      2.82 o 
   2   9   0      345.66      360.25     11.23 o 
   3   9   0        0.35        0.00      5.16 o 
   4   9   0      144.17      153.38      8.91 o 
   5   9   0        4.67        7.03      4.40 o 
   6   9   0       10.71       12.93      5.84 o 
   0  10   0       32.75       32.93      4.88 o 
   1  10   0       12.39        9.16      4.17 o 
   2  10   0      181.83      196.82      8.98 o 
   3  10   0       17.90       21.05      5.26 o 
   4  10   0        7.55       11.67      4.94 o 
   5  10   0        0.15        0.00      5.01 o 
   6  10   0        0.27        5.62      5.62 o 
   1  11   0        8.92        9.39      4.71 o 
   2  11   0       17.86       17.03      4.80 o 
   3  11   0       83.17       93.80      8.45 o 
   4  11   0        6.32        1.35      5.86 o 
   5  11   0        0.01        5.91      5.91 o 
   0  12   0       22.06       15.82      5.00 o 
   1  12   0      223.91      202.51     10.26 o 
   2  12   0      144.29      118.01      9.14 o 
   3  12   0      100.79      101.96      8.38 o 
   4  12   0        9.96       10.22      5.78 o 
   5  12   0        0.45        4.00      6.21 o 
   1  13   0        2.78        6.54      5.32 o 
   2  13   0       39.89       32.90      7.08 o 
   3  13   0       12.59        7.58      5.48 o 
   4  13   0       14.65       18.58      5.50 o 
   0  14   0        9.56        7.84      5.00 o 
   1  14   0       33.55       31.53      5.50 o 
   2  14   0       12.82       12.71      4.48 o 
   3  14   0       18.45       16.22      5.28 o 
   1  15   0        1.11        0.89      3.91 o 
   1   0   1      573.71      683.44      6.96 o 
   2   0   1      951.50     1358.27      5.51 o 
   3   0   1       39.00       45.28      2.19 o 
   4   0   1     1227.74     1267.71     11.62 o 
   5   0   1        3.50        3.76      2.86 o 
   6   0   1      149.85      164.06      7.69 o 
   7   0   1        0.03        1.48      5.42 o 
   8   0   1       76.89       62.82      9.53 o 
   0   1   1     2997.68     3343.62    295.70 o 
   1   1   1     6999.78     6902.83     77.90 o 
   2   1   1    16087.12    16826.35    324.92 o 
   3   1   1      728.34      704.68      6.99 o 
   4   1   1     2117.99     2047.82     48.70 o 
   5   1   1       53.70       53.93      3.93 o 
   6   1   1      441.19      449.73      9.86 o 
   7   1   1       18.87       24.86      4.57 o 
   8   1   1       38.20       41.19     12.03 o 
   0   2   1       49.77       42.55      1.47 o 
   1   2   1      119.75      170.97      4.67 o 
   2   2   1     2455.95     2632.99     12.90 o 
   3   2   1       65.53       68.75      3.44 o 
   4   2   1      199.34      211.40     10.99 o 
   5   2   1       42.37       42.05      3.45 o 
   6   2   1       98.73       98.90      5.42 o 
   7   2   1       25.84       26.72      4.49 o 
   8   2   1        2.20        5.10      5.10 o 
   0   3   1       57.06       48.64      1.42 o 
   1   3   1      627.35      817.60     16.72 o 
   2   3   1       88.20      102.75      2.96 o 
   3   3   1      143.26      178.43      4.25 o 
   4   3   1      271.96      386.82     24.54 o 
   5   3   1       54.50       42.84      3.35 o 
   6   3   1       22.61       22.82      3.31 o 
   7   3   1       19.12       13.77      3.95 o 
   8   3   1       65.34       62.08      5.80 o 
   0   4   1      426.04      453.47     10.11 o 
   1   4   1     1360.29     1331.20     25.15 o 
   2   4   1      987.15     1025.77      8.88 o 
   3   4   1      669.67      657.09      8.61 o 
   4   4   1      145.40      166.85      6.78 o 
   5   4   1       82.56       84.50      4.30 o 
   6   4   1        9.07       13.90      3.07 o 
   7   4   1       21.47       26.89      6.51 o 
   8   4   1        5.50        4.59      3.91 o 
   0   5   1     1305.30     1245.93     23.31 o 
   1   5   1        8.20        6.72      1.49 o 
   2   5   1      529.05      561.02      7.09 o 
   3   5   1      323.89      318.68      6.38 o 
   4   5   1      228.09      197.65      6.59 o 
   5   5   1       67.38       64.47      8.29 o 
   6   5   1        7.82       11.97      5.59 o 
   7   5   1       26.63       17.60      3.84 o 
   0   6   1        2.69        1.80      2.94 o 
   1   6   1      533.77      586.04      7.01 o 
   2   6   1      313.03      318.50      5.70 o 
   3   6   1      316.80      324.36     10.57 o 
   4   6   1       72.91       78.86      4.94 o 
   5   6   1       79.84       75.00      4.62 o 
   6   6   1       13.39       10.03      3.48 o 
   7   6   1       17.59       19.59      3.82 o 
   0   7   1      606.02      619.86     11.65 o 
   1   7   1      371.68      380.11      6.19 o 
   2   7   1      341.46      284.52      5.77 o 
   3   7   1      461.71      514.12     11.13 o 
   4   7   1      137.53      139.87      5.75 o 
   5   7   1       26.74       30.80     14.25 o 
   6   7   1       74.39       74.03      5.18 o 
   7   7   1        4.69        4.60      5.20 o 
   0   8   1      474.90      432.80      6.78 o 
   1   8   1       41.63       40.39      2.86 o 
   2   8   1       97.01      126.21      3.80 o 
   3   8   1       38.13       40.81      3.53 o 
   4   8   1       51.87       56.18      4.29 o 
   5   8   1       11.50        9.08     11.08 o 
   6   8   1        9.58        8.80      8.80 o 
   7   8   1        9.05        3.54      4.19 o 
   0   9   1        0.00        5.04      2.19 o 
   1   9   1       58.64       62.26      4.17 o 
   2   9   1       28.48       37.26      7.54 o 
   3   9   1       48.63       43.05      4.16 o 
   4   9   1       56.38       58.12      4.73 o 
   5   9   1        1.07        2.14      3.60 o 
   6   9   1        0.08        0.65      3.66 o 
   0  10   1        6.34        7.12      2.50 o 
   1  10   1       13.12       21.80      8.37 o 
   2  10   1       52.95       51.17      3.84 o 
   3  10   1      145.42      157.62      9.39 o 
   4  10   1       53.08       55.73      5.22 o 
   5  10   1        9.99        7.95      3.75 o 
   6  10   1        2.53        7.33      4.21 o 
   0  11   1        0.99        2.89      2.89 o 
   1  11   1       58.30       55.10      4.27 o 
   2  11   1       57.36       54.68      8.28 o 
   3  11   1       14.26        9.49      6.91 o 
   4  11   1       13.00        4.71      4.16 o 
   5  11   1       23.39       23.36      4.50 o 
   0  12   1      125.48      121.37      6.71 o 
   1  12   1      142.78      145.01      6.17 o 
   2  12   1       99.31      104.81      6.98 o 
   3  12   1       33.08       27.93      4.69 o 
   4  12   1        3.38        3.92      4.10 o 
   5  12   1       24.10       17.55      9.04 o 
   0  13   1      110.31       88.19      5.76 o 
   1  13   1       13.33       14.69      3.50 o 
   2  13   1       26.42       33.86      4.01 o 
   3  13   1       17.83       23.65      5.74 o 
   4  13   1        1.17        3.90      9.64 o 
   0  14   1       14.30       13.06      3.70 o 
   1  14   1       15.43       14.67      3.15 o 
   2  14   1        5.72        3.46      3.36 o 
   3  14   1        6.11        2.76      3.65 o 
   0  15   1        3.71        5.15      2.63 o 
   1  15   1       10.77       10.30      3.12 o 
   0   0   2     1966.90     1754.76     46.18 o 
   1   0   2      551.99      316.82      3.88 o 
   2   0   2      921.14     1064.49      5.32 o 
   3   0   2       15.15       16.08      1.74 o 
   4   0   2        9.92        3.90      2.88 o 
   5   0   2       40.47       49.86      6.29 o 
   6   0   2       30.22       29.63      5.54 o 
   7   0   2        0.05        1.56     10.92 o 
   8   0   2        0.00        0.12      7.15 o 
   0   1   2     4885.05     4903.19    255.07 o 
   1   1   2     3571.47     3589.52     75.67 o 
   2   1   2      769.09      746.55      6.23 o 
   3   1   2      149.23      148.60      3.31 o 
   4   1   2      528.07      466.47      7.01 o 
   5   1   2       75.02       61.43      4.19 o 
   6   1   2      139.17      143.44      8.58 o 
   7   1   2       17.87       18.81      4.70 o 
   8   1   2       15.85       17.86      6.69 o 
   0   2   2      113.00      144.09      9.29 o 
   1   2   2      753.45      698.01     23.95 o 
   2   2   2     2518.11     2815.66     13.24 o 
   3   2   2      596.04      624.82      9.63 o 
   4   2   2      496.45      513.80      7.65 o 
   5   2   2      110.17       97.45      4.25 o 
   6   2   2      325.89      285.45     11.14 o 
   7   2   2       13.73       14.18      3.60 o 
   8   2   2       33.35       25.83      5.73 o 
   0   3   2     2159.63     2054.63    100.83 o 
   1   3   2      577.16      699.67     12.68 o 
   2   3   2       55.85       95.62      2.08 o 
   3   3   2       22.34       24.62      2.39 o 
   4   3   2      207.40      203.03      5.53 o 
   5   3   2       15.43       23.55      2.89 o 
   6   3   2       44.78       39.64      4.09 o 
   7   3   2        6.32        7.34      3.27 o 
   8   3   2        6.10        9.92      4.21 o 
   0   4   2       62.21       74.53      5.42 o 
   1   4   2      766.20      997.90     11.90 o 
   2   4   2      122.92      130.28      6.81 o 
   3   4   2      208.53      211.96     10.99 o 
   4   4   2        5.09        5.63      2.66 o 
   5   4   2       75.23       77.04      4.36 o 
   6   4   2       44.97       43.87      4.19 o 
   7   4   2       13.91       12.44      3.73 o 
   8   4   2        4.02        2.49      4.07 o 
   0   5   2     6887.71     7061.43    264.47 o 
   1   5   2      365.04      384.86      5.28 o 
   2   5   2      254.94      233.87      5.62 o 
   3   5   2      176.77      185.25      5.12 o 
   4   5   2      175.29      156.72      7.94 o 
   5   5   2       48.76       41.92      3.89 o 
   6   5   2       10.40        3.51      7.30 o 
   7   5   2        2.90        6.22      3.47 o 
   0   6   2      706.79      641.95     10.03 o 
   1   6   2      118.36      105.42      6.89 o 
   2   6   2       78.46       76.36      3.23 o 
   3   6   2      274.89      290.03     10.04 o 
   4   6   2       38.40       34.76      3.80 o 
   5   6   2       13.04       17.99      3.32 o 
   6   6   2        7.39        8.30      3.67 o 
   7   6   2        0.73        0.63      3.44 o 
   0   7   2      276.08      250.52      8.32 o 
   1   7   2       91.54       98.14      3.36 o 
   2   7   2       48.75       44.79      3.09 o 
   3   7   2      166.05      166.93     10.37 o 
   4   7   2       10.85        9.76      4.11 o 
   5   7   2       33.54       35.29      4.12 o 
   6   7   2        0.31        4.16      3.76 o 
   7   7   2       10.81        6.83      3.98 o 
   0   8   2       51.13       39.73     10.49 o 
   1   8   2      251.66      260.86      7.11 o 
   2   8   2       42.85       43.71      3.21 o 
   3   8   2      476.12      496.27      9.02 o 
   4   8   2      105.99      115.23      5.55 o 
   5   8   2       89.96       94.63      8.10 o 
   6   8   2        3.72        4.45      1.25 o 
   7   8   2       10.06        7.01      4.37 o 
   0   9   2       60.12       62.63      3.26 o 
   1   9   2       70.62       70.56      5.10 o 
   2   9   2      118.95      119.72      9.44 o 
   3   9   2       72.56       68.12      4.67 o 
   4   9   2       63.48       58.96      4.62 o 
   5   9   2       18.57       18.97      3.94 o 
   6   9   2        0.10        4.60      4.60 o 
   0  10   2        0.26        0.99      2.95 o 
   1  10   2       14.92       13.08      2.68 o 
   2  10   2       35.69       29.09      5.74 o 
   3  10   2      136.71      135.35      5.91 o 
   4  10   2        5.09        7.65      3.82 o 
   5  10   2        4.12        5.82      3.78 o 
   6  10   2        7.75       11.68      4.25 o 
   0  11   2        6.65        1.10      5.81 o 
   1  11   2      182.04      179.90     12.47 o 
   2  11   2        1.10        4.96      3.95 o 
   3  11   2      181.82      152.93      8.00 o 
   4  11   2        0.92        2.02      3.75 o 
   5  11   2       17.96       17.09      4.54 o 
   0  12   2       30.70       29.71      3.66 o 
   1  12   2       84.67       71.73      4.88 o 
   2  12   2       84.88       83.54      6.61 o 
   3  12   2       28.71       20.92      4.43 o 
   4  12   2        9.59       12.39      4.16 o 
   5  12   2        3.65        2.01      3.99 o 
   0  13   2        7.25        5.14      5.31 o 
   1  13   2       58.62       45.26      4.52 o 
   2  13   2        3.33        3.36      3.36 o 
   3  13   2       52.81       57.09      5.08 o 
   4  13   2       31.63       33.84      4.95 o 
   0  14   2        1.46        3.24      3.24 o 
   1  14   2       18.99       14.96      3.57 o 
   2  14   2        8.73       10.05      3.65 o 
   3  14   2        0.80        6.29      3.31 o 
   0  15   2        3.39        1.96      2.87 o 
   1  15   2        3.24        7.46      5.48 o 
   1   0   3      638.26      640.55      4.33 o 
   2   0   3      578.49      695.98     11.52 o 
   3   0   3       88.29       82.32      3.51 o 
   4   0   3      245.37      246.76      5.84 o 
   5   0   3        0.68       12.05      3.52 o 
   6   0   3       62.18       51.85      6.67 o 
   7   0   3        2.98       12.22      5.54 o 
   8   0   3        0.41        0.65      9.26 o 
   0   1   3     1849.00     2003.01     86.54 o 
   1   1   3     1154.67     1217.61     42.08 o 
   2   1   3     1416.70     1255.88      8.13 o 
   3   1   3       75.92       65.75      3.47 o 
   4   1   3      210.61      244.42      6.33 o 
   5   1   3        1.41        5.78      2.54 o 
   6   1   3       15.79       16.09      4.06 o 
   7   1   3        0.33        2.78      4.67 o 
   8   1   3        4.19        2.24     11.77 o 
   0   2   3     4446.48     4824.53    397.34 o 
   1   2   3     3979.00     4243.45     19.09 o 
   2   2   3      324.73      400.22      4.27 o 
   3   2   3      713.59      642.20      7.68 o 
   4   2   3      169.71      166.87      6.33 o 
   5   2   3       38.16       38.23      3.45 o 
   6   2   3       76.25       84.97      7.02 o 
   7   2   3       37.04       33.17      4.75 o 
   8   2   3       11.79       10.76      5.09 o 
   0   3   3      348.39      244.67     27.20 o 
   1   3   3      262.90      390.89      6.02 o 
   2   3   3      233.01      203.78      8.10 o 
   3   3   3      276.95      307.17      5.85 o 
   4   3   3       79.35       79.49      4.03 o 
   5   3   3        1.39        2.10      2.38 o 
   6   3   3        7.84        2.54      6.40 o 
   7   3   3        3.72        7.36      3.66 o 
   8   3   3        5.44        9.23      4.35 o 
   0   4   3     2495.78     2822.71    171.83 o 
   1   4   3      129.29      158.09      3.20 o 
   2   4   3      135.24      117.23      4.00 o 
   3   4   3       63.04       75.34      2.89 o 
   4   4   3      157.13      153.31      9.96 o 
   5   4   3        0.18        3.35      2.91 o 
   6   4   3       37.76       34.62      4.19 o 
   7   4   3        5.26        0.86      3.44 o 
   0   5   3       15.76       12.03      1.74 o 
   1   5   3      273.71      302.41      5.56 o 
   2   5   3      462.64      465.50     10.68 o 
   3   5   3       34.83       30.46      3.24 o 
   4   5   3      100.38       93.21      4.32 o 
   5   5   3        2.39        0.81      5.98 o 
   6   5   3        3.93        3.50      8.06 o 
   7   5   3        2.09        1.79      3.65 o 
   0   6   3      127.60      127.85      2.64 o 
   1   6   3      392.77      453.96      5.33 o 
   2   6   3      207.90      196.71      4.72 o 
   3   6   3       84.26       81.15      3.89 o 
   4   6   3       26.18       28.19      4.61 o 
   5   6   3       31.95       37.82      4.05 o 
   6   6   3        7.27        6.49      3.87 o 
   7   6   3        1.66        1.74      3.42 o 
   0   7   3        0.51        1.62      1.49 o 
   1   7   3       26.01       27.58      2.16 o 
   2   7   3       21.38       18.88      3.56 o 
   3   7   3       24.00       25.57      6.38 o 
   4   7   3       36.11       34.08      3.76 o 
   5   7   3        4.08        2.86      3.41 o 
   6   7   3        3.16        0.00      4.09 o 
   7   7   3        2.22        1.87      5.24 o 
   0   8   3      128.54      131.42      9.77 o 
   1   8   3       37.10       32.65      2.71 o 
   2   8   3      413.91      419.24      7.54 o 
   3   8   3       32.88       32.18      6.71 o 
   4   8   3       35.80       27.80      3.85 o 
   5   8   3        3.90        0.02      3.48 o 
   6   8   3       47.08       46.84      4.94 o 
   7   8   3        0.50        4.69      4.69 o 
   0   9   3       91.72       90.70      3.65 o 
   1   9   3       55.75       70.91      3.99 o 
   2   9   3      253.89      214.27      6.19 o 
   3   9   3       99.50       91.84      7.34 o 
   4   9   3        3.79        3.32      5.41 o 
   5   9   3        8.40       11.62      4.04 o 
   6   9   3       15.95       10.99      5.15 o 
   0  10   3       16.24       12.55      2.76 o 
   1  10   3       21.36       17.09      2.82 o 
   2  10   3      246.63      230.31      7.00 o 
   3  10   3        9.84        5.26      3.34 o 
   4  10   3        8.90       13.85      3.50 o 
   5  10   3       23.03       22.54      4.64 o 
   6  10   3        4.29        1.23      4.28 o 
   0  11   3        0.13        1.85      2.64 o 
   1  11   3       23.30       22.13      3.26 o 
   2  11   3       66.08       62.29      5.10 o 
   3  11   3       13.52       11.67      3.76 o 
   4  11   3       22.34       20.42      4.27 o 
   5  11   3       14.34       13.59      4.29 o 
   0  12   3        0.00        3.17      3.17 o 
   1  12   3        1.44        6.76      2.82 o 
   2  12   3        7.83        3.58      4.46 o 
   3  12   3       31.23       32.14      4.19 o 
   4  12   3       13.48       16.48      4.03 o 
   5  12   3       10.69       13.75      4.35 o 
   0  13   3       52.41       48.65      4.46 o 
   1  13   3       11.81       16.95      3.35 o 
   2  13   3       21.44       17.12      3.96 o 
   3  13   3        8.10        9.30      3.72 o 
   4  13   3       13.68        9.39      4.43 o 
   0  14   3       19.76       16.42      6.16 o 
   1  14   3        4.56        8.37      3.15 o 
   2  14   3        6.58        8.98      3.31 o 
   3  14   3       12.33       17.19      3.96 o 
   0  15   3        0.15        0.96      2.52 o 
   1  15   3       20.72       16.08      4.80 o 
   0   0   4    10361.94    10605.91    118.84 o 
   1   0   4      993.27      743.16      6.11 o 
   2   0   4       19.63       18.30      2.71 o 
   3   0   4       48.47       45.14      2.15 o 
   4   0   4       78.88       86.88      3.98 o 
   5   0   4       10.92       25.61      5.74 o 
   6   0   4        5.72       10.08      5.55 o 
   7   0   4       15.57       14.77      2.45 o 
   8   0   4        0.23        4.71      7.74 o 
   0   1   4     1574.59     1597.71     12.64 o 
   1   1   4     1280.72     1187.91     16.50 o 
   2   1   4       48.81       77.83      2.14 o 
   3   1   4      239.57      256.89      8.34 o 
   4   1   4       26.29       20.06      2.28 o 
   5   1   4      183.05      162.08      5.54 o 
   6   1   4       97.28      116.64      6.12 o 
   7   1   4        7.91        6.07      4.58 o 
   8   1   4        1.99        0.87      5.75 o 
   0   2   4     1097.02     1264.56     81.13 o 
   1   2   4      317.59      321.58      8.71 o 
   2   2   4      215.32      220.93      3.92 o 
   3   2   4      218.56      211.51      5.23 o 
   4   2   4       88.64       84.52      3.67 o 
   5   2   4       45.38       60.31      3.62 o 
   6   2   4       17.91       15.92      9.64 o 
   7   2   4       37.18       22.81      5.30 o 
   8   2   4        2.98        4.56      8.84 o 
   0   3   4      947.54      975.66     85.79 o 
   1   3   4      205.35      196.82     16.89 o 
   2   3   4      216.87      186.63      8.44 o 
   3   3   4       43.22       52.20      2.77 o 
   4   3   4      206.58      194.65      5.69 o 
   5   3   4       30.49       30.45      3.47 o 
   6   3   4        5.93        3.07      5.10 o 
   7   3   4        4.71        0.34      7.12 o 
   8   3   4        0.06        7.37      3.88 o 
   0   4   4      617.86      538.37     22.29 o 
   1   4   4      580.41      628.83     25.15 o 
   2   4   4      160.00      145.45      3.76 o 
   3   4   4       15.09       14.38      2.16 o 
   4   4   4       55.50       54.05      3.45 o 
   5   4   4       30.95       26.88      3.58 o 
   6   4   4       21.71       13.75      4.03 o 
   7   4   4        9.31        6.16      3.82 o 
   0   5   4        3.83        1.65      1.48 o 
   1   5   4      199.48      197.82      4.08 o 
   2   5   4      705.77      693.88     23.93 o 
   3   5   4       61.80       57.50      3.03 o 
   4   5   4      127.31      131.30      6.15 o 
   5   5   4        7.96        5.96      3.28 o 
   6   5   4       37.13       39.07      5.53 o 
   7   5   4        9.43        9.28      6.16 o 
   0   6   4      547.97      522.36     22.58 o 
   1   6   4      218.17      245.62      6.23 o 
   2   6   4       12.44       17.40      2.83 o 
   3   6   4       95.10       95.58      4.14 o 
   4   6   4      131.58      129.34      5.32 o 
   5   6   4       13.14       15.13      2.93 o 
   6   6   4       11.00       10.75      7.29 o 
   7   6   4        0.02        2.65      7.45 o 
   0   7   4       15.54       12.37      2.24 o 
   1   7   4       27.78       39.85      4.04 o 
   2   7   4      151.76      153.65      6.74 o 
   3   7   4       34.10       27.05      3.18 o 
   4   7   4       81.56       78.13      4.74 o 
   5   7   4        2.49        3.22      3.65 o 
   6   7   4       73.35       75.99      8.29 o 
   7   7   4        0.17        4.33      4.33 o 
   0   8   4      308.28      317.50     14.55 o 
   1   8   4       53.57       48.48      8.47 o 
   2   8   4       79.35       67.43      3.90 o 
   3   8   4       86.70       87.61      6.28 o 
   4   8   4      353.93      355.34      8.66 o 
   5   8   4       13.49        9.52      4.02 o 
   6   8   4       48.23       47.54      5.31 o 
   0   9   4        5.01        7.08      2.43 o 
   1   9   4       12.70       10.67      3.89 o 
   2   9   4      333.31      357.33      7.72 o 
   3   9   4      109.33       90.05      6.28 o 
   4   9   4      188.97      191.36      7.21 o 
   5   9   4       37.65       32.75      4.87 o 
   6   9   4       34.40       37.72      4.94 o 
   0  10   4        3.92        3.11      2.60 o 
   1  10   4        2.03        5.80      2.96 o 
   2  10   4       55.47       58.06      7.81 o 
   3  10   4       41.15       34.49      4.88 o 
   4  10   4        5.48        4.54      6.18 o 
   5  10   4        2.78        3.75      4.11 o 
   6  10   4        8.79        7.11      4.44 o 
   0  11   4      144.73      118.41      5.38 o 
   1  11   4       22.57       23.87      3.22 o 
   2  11   4       10.79       14.38      3.55 o 
   3  11   4        7.31        9.05     14.89 o 
   4  11   4       17.03       17.35      4.21 o 
   5  11   4        8.60        8.47      4.08 o 
   0  12   4       17.84       22.91      3.22 o 
   1  12   4       24.40       17.38      3.45 o 
   2  12   4        2.00        0.23      4.78 o 
   3  12   4        7.00        3.82      3.42 o 
   4  12   4        1.02        1.21      4.00 o 
   0  13   4       28.01       27.78      3.73 o 
   1  13   4       50.55       41.61      4.22 o 
   2  13   4       17.24       23.99      5.31 o 
   3  13   4       37.17       29.13      4.47 o 
   4  13   4        5.62       11.81      3.94 o 
   0  14   4        0.53        0.46      7.34 o 
   1  14   4        5.96        4.41      3.05 o 
   2  14   4        4.89        9.54      5.64 o 
   0  15   4        0.02        0.27      4.30 o 
   1   0   5       10.42        6.94      1.09 o 
   2   0   5      115.80      132.10      2.96 o 
   3   0   5       45.34       48.39      2.27 o 
   4   0   5       80.40       73.50      4.11 o 
   5   0   5       56.34       66.90      4.91 o 
   6   0   5        9.72       14.46      5.57 o 
   7   0   5        5.36        9.39      6.64 o 
   8   0   5        2.20        2.13      9.84 o 
   0   1   5    10276.83    10286.75     94.80 o 
   1   1   5     1826.04     1922.36      9.83 o 
   2   1   5      126.89       96.68      7.73 o 
   3   1   5       14.13       15.11      1.71 o 
   4   1   5      102.37       98.94      3.72 o 
   5   1   5       49.76       50.86      3.34 o 
   6   1   5       12.53       12.76      6.34 o 
   7   1   5        4.35        0.73      5.05 o 
   8   1   5        5.02        7.80      7.80 o 
   0   2   5       22.06       13.38      2.83 o 
   1   2   5     2239.82     2349.27     85.96 o 
   2   2   5      133.92      122.92      5.57 o 
   3   2   5      357.23      338.68      8.64 o 
   4   2   5        1.01        3.04      2.30 o 
   5   2   5       30.04       32.75      3.26 o 
   6   2   5        2.04        1.14      3.50 o 
   7   2   5       12.50        8.52      4.44 o 
   8   2   5        7.02        9.79      4.92 o 
   0   3   5       10.77        8.63      1.71 o 
   1   3   5      403.77      435.04     28.68 o 
   2   3   5       90.29       87.04      2.93 o 
   3   3   5       57.82       54.86      2.95 o 
   4   3   5       98.44      105.89      7.72 o 
   5   3   5        8.62        6.81      2.76 o 
   6   3   5       45.38       56.43      4.64 o 
   7   3   5       11.02       13.48      6.83 o 
   0   4   5        0.92        0.80      1.40 o 
   1   4   5       38.07       36.28      4.47 o 
   2   4   5      278.72      275.89      6.85 o 
   3   4   5      132.68      125.81      4.43 o 
   4   4   5       69.26       72.62      4.04 o 
   5   4   5       14.95       10.99      5.52 o 
   6   4   5       21.97       25.27      4.17 o 
   7   4   5        2.87        3.50      5.95 o 
   0   5   5       13.50       16.46      3.70 o 
   1   5   5       17.34       19.53      1.82 o 
   2   5   5       27.12       32.45      2.60 o 
   3   5   5      233.02      225.66      5.63 o 
   4   5   5       38.21       36.49      3.45 o 
   5   5   5       36.58       37.69      4.08 o 
   6   5   5        4.52        4.51      3.48 o 
   7   5   5        8.89        7.64      5.75 o 
   0   6   5      265.92      267.48     23.78 o 
   1   6   5       28.33       43.69      4.70 o 
   2   6   5      135.21      119.87      4.11 o 
   3   6   5       34.24       36.44      4.54 o 
   4   6   5       38.65       35.49      3.27 o 
   5   6   5       15.77       16.53      3.63 o 
   6   6   5       22.96       20.26      4.27 o 
   7   6   5        1.67        4.40      7.98 o 
   0   7   5      720.47      710.30     46.13 o 
   1   7   5      210.20      191.79      4.79 o 
   2   7   5       59.05       55.75      4.96 o 
   3   7   5        7.34        4.56      2.64 o 
   4   7   5        8.17        9.58      3.37 o 
   5   7   5       26.83       17.74      9.10 o 
   6   7   5       72.21       78.21      5.90 o 
   7   7   5        2.70        4.42      4.42 o 
   0   8   5     1197.97     1244.99     57.79 o 
   1   8   5       97.44      130.52      9.67 o 
   2   8   5      639.00      598.92      9.51 o 
   3   8   5       88.53       80.67      4.57 o 
   4   8   5      182.68      184.33      9.68 o 
   5   8   5       10.19        7.95      4.15 o 
   6   8   5       40.50       35.64      7.64 o 
   0   9   5      407.73      405.24     16.94 o 
   1   9   5       79.20       60.54      6.43 o 
   2   9   5      233.96      248.58      7.01 o 
   3   9   5      249.23      251.48      7.13 o 
   4   9   5       22.37       29.51      4.63 o 
   5   9   5       27.20       25.87      4.57 o 
   6   9   5       21.72       35.55      4.88 o 
   0  10   5      200.56      190.29      7.18 o 
   1  10   5      131.06      130.43      6.10 o 
   2  10   5       24.31       28.00      3.95 o 
   3  10   5      304.52      294.35      8.45 o 
   4  10   5       75.67       81.83     10.65 o 
   5  10   5       92.17       93.16      6.23 o 
   6  10   5       17.60       22.41      7.47 o 
   0  11   5       15.15       20.70      3.15 o 
   1  11   5       35.01       35.58      8.28 o 
   2  11   5      140.67      116.69      5.94 o 
   3  11   5       75.80       81.80      5.58 o 
   4  11   5       44.00       48.60      5.16 o 
   5  11   5        1.87        2.68      4.20 o 
   0  12   5        0.87        3.42      6.27 o 
   1  12   5       47.92       56.03      4.36 o 
   2  12   5       21.70       18.28      3.75 o 
   3  12   5        7.65        6.43      3.79 o 
   4  12   5        3.67       10.09      3.80 o 
   0  13   5       57.79       51.82      4.54 o 
   1  13   5        0.20        6.58      2.98 o 
   2  13   5        9.35        8.04      3.92 o 
   3  13   5        1.79        5.48      3.34 o 
   0  14   5       20.84       27.42      3.60 o 
   1  14   5       26.35       36.56     10.54 o 
   2  14   5       15.57       21.40      3.67 o 
   0   0   6     9499.82    10357.52    123.70 o 
   1   0   6      290.26      263.53     10.46 o 
   2   0   6       11.94       13.05      1.33 o 
   3   0   6      126.54      154.21      3.62 o 
   4   0   6       33.03       40.03      2.86 o 
   5   0   6       30.45       46.30      8.32 o 
   6   0   6       44.68       63.64      6.28 o 
   7   0   6        9.68        9.68     12.14 o 
   8   0   6        0.00        0.80     14.02 o 
   0   1   6       11.56       20.25      1.32 o 
   1   1   6     1228.31     1366.61      8.88 o 
   2   1   6       33.25       33.10      1.76 o 
   3   1   6      203.55      183.39      4.25 o 
   4   1   6       63.56       47.32      3.44 o 
   5   1   6       22.99       13.74      3.12 o 
   6   1   6       25.62       28.95      4.14 o 
   7   1   6        4.82        8.77      4.51 o 
   8   1   6        0.17        4.06      5.84 o 
   0   2   6      100.60      100.05      2.64 o 
   1   2   6     1072.94     1230.57     39.64 o 
   2   2   6      262.04      228.33     11.17 o 
   3   2   6      404.03      404.88      7.50 o 
   4   2   6       64.30       59.97      3.40 o 
   5   2   6        6.05        7.72      6.36 o 
   6   2   6       71.01       58.99      4.96 o 
   7   2   6        0.22        3.77      4.07 o 
   0   3   6      197.77      194.72      7.64 o 
   1   3   6      314.77      309.74     12.82 o 
   2   3   6      213.75      254.63     13.94 o 
   3   3   6      890.86      894.46     19.98 o 
   4   3   6       85.28       81.48      4.84 o 
   5   3   6      150.97      135.70     10.90 o 
   6   3   6       21.05       13.93      3.83 o 
   7   3   6       30.48       31.05      4.45 o 
   0   4   6     1235.16     1420.29    104.60 o 
   1   4   6      368.67      364.03     72.11 o 
   2   4   6      984.65     1047.90     10.46 o 
   3   4   6      363.03      370.58      8.91 o 
   4   4   6       54.65       53.51      6.93 o 
   5   4   6       30.39       31.32      3.47 o 
   6   4   6       47.51       40.78      4.47 o 
   7   4   6       11.14       11.30      4.19 o 
   0   5   6       97.13       75.75     12.51 o 
   1   5   6      482.63      549.17     20.42 o 
   2   5   6      338.75      305.31      6.11 o 
   3   5   6      118.38       98.36      4.03 o 
   4   5   6        5.02        4.53      3.91 o 
   5   5   6       35.01       29.43      3.67 o 
   6   5   6        8.34        2.50      3.83 o 
   7   5   6        7.14        9.95      4.26 o 
   0   6   6        1.63        3.48      3.48 o 
   1   6   6      557.53      560.95     28.90 o 
   2   6   6      124.80      129.99      7.99 o 
   3   6   6        2.96        3.01      8.13 o 
   4   6   6       31.85       32.51      3.65 o 
   5   6   6        5.87        7.28      3.76 o 
   6   6   6       27.35       31.54      4.60 o 
   7   6   6        5.33        5.53      4.02 o 
   0   7   6       21.25       21.51      2.72 o 
   1   7   6       30.18       22.94      2.61 o 
   2   7   6       92.07       91.11      3.93 o 
   3   7   6       12.28       10.13      2.70 o 
   4   7   6      280.86      305.85      7.87 o 
   5   7   6       20.83       22.52      3.98 o 
   6   7   6       45.95       51.02      5.07 o 
   7   7   6        3.39        8.62      4.35 o 
   0   8   6      901.54      882.27     55.43 o 
   1   8   6       69.08       64.71      3.71 o 
   2   8   6      117.76      110.81      4.76 o 
   3   8   6        4.72        9.28      2.86 o 
   4   8   6      285.90      267.14     12.93 o 
   5   8   6       55.64       62.29      6.66 o 
   6   8   6       13.48       17.26      4.25 o 
   0   9   6     1089.27     1135.12     30.12 o 
   1   9   6       59.70       57.58      4.31 o 
   2   9   6     1039.87     1066.54     41.52 o 
   3   9   6       89.11      121.47      9.69 o 
   4   9   6      501.31      470.02     10.59 o 
   5   9   6       24.87       24.55      4.83 o 
   6   9   6      110.83       97.47      6.65 o 
   0  10   6      691.14      674.01     31.99 o 
   1  10   6     1027.83     1054.45     16.22 o 
   2  10   6      635.12      639.93     11.34 o 
   3  10   6      267.97      262.68      8.17 o 
   4  10   6      184.05      183.87      7.53 o 
   5  10   6       69.27       62.53      5.84 o 
   0  11   6       15.16       18.42      5.42 o 
   1  11   6      409.69      420.56     19.50 o 
   2  11   6       67.53       75.32      5.08 o 
   3  11   6      192.59      209.52      7.56 o 
   4  11   6        3.97        1.42      4.31 o 
   5  11   6       16.36       10.82      4.70 o 
   0  12   6        0.39        2.95      5.47 o 
   1  12   6       15.55       12.18      5.01 o 
   2  12   6       61.07       65.55      4.88 o 
   3  12   6        4.08        8.70      3.91 o 
   4  12   6       22.36       14.55      4.75 o 
   0  13   6        7.55        5.49      3.50 o 
   1  13   6       16.31       15.78      6.54 o 
   2  13   6       16.74       19.87      4.04 o 
   3  13   6       19.82       15.91      4.23 o 
   0  14   6        0.03        1.41      3.11 o 
   1  14   6        5.06        7.14      5.02 o 
   2  14   6        3.08        1.82      3.27 o 
   1   0   7      387.94      271.00     10.00 o 
   2   0   7      161.72      165.28      3.78 o 
   3   0   7       76.05       94.57      6.13 o 
   4   0   7       52.92       52.09      3.41 o 
   5   0   7       43.35       26.85      4.45 o 
   6   0   7        6.27       10.29      4.03 o 
   7   0   7        9.26       17.30      6.73 o 
   0   1   7      328.35      357.39     23.81 o 
   1   1   7      200.46      220.33      4.11 o 
   2   1   7      285.05      274.88      4.89 o 
   3   1   7      104.72      103.39      5.25 o 
   4   1   7       15.77       16.08      2.37 o 
   5   1   7      194.40      174.22      7.07 o 
   6   1   7       21.24       27.31      3.68 o 
   7   1   7        9.17       16.20      5.26 o 
   0   2   7        3.76        6.56      1.66 o 
   1   2   7      644.01      568.71     24.32 o 
   2   2   7      592.08      594.41     20.28 o 
   3   2   7      255.75      243.89      5.64 o 
   4   2   7       45.15       41.21      3.38 o 
   5   2   7       83.03       69.58      7.90 o 
   6   2   7       59.75       62.09      4.61 o 
   7   2   7        4.18        1.28      3.91 o 
   0   3   7     2270.91     2509.72    111.86 o 
   1   3   7     2578.57     2784.24    159.24 o 
   2   3   7     1321.48     1355.10     44.71 o 
   3   3   7      427.89      434.08      7.66 o 
   4   3   7      124.62      108.55      4.60 o 
   5   3   7      106.69      100.13      5.17 o 
   6   3   7        0.74        1.93      3.32 o 
   7   3   7        3.16        5.54      4.19 o 
   0   4   7     1367.53     1421.67    106.98 o 
   1   4   7      173.26      189.54     10.39 o 
   2   4   7      241.81      231.14      5.61 o 
   3   4   7       37.63       37.10      3.03 o 
   4   4   7      148.47      137.74      5.15 o 
   5   4   7       36.41       32.03      3.77 o 
   6   4   7       21.85       22.39      3.95 o 
   7   4   7       10.02        2.43      4.37 o 
   0   5   7      358.45      448.22     24.95 o 
   1   5   7      131.97      122.83      7.01 o 
   2   5   7      332.66      382.79      6.67 o 
   3   5   7       95.04       86.15      5.74 o 
   4   5   7      156.83      162.89      8.40 o 
   5   5   7       33.18       33.72      3.71 o 
   6   5   7       26.17       19.05      4.16 o 
   7   5   7       20.82       28.44      4.41 o 
   0   6   7      854.61      923.20     52.19 o 
   1   6   7       91.56      100.39      5.29 o 
   2   6   7      134.69      137.02     11.67 o 
   3   6   7       39.03       36.90      3.11 o 
   4   6   7       61.59       54.96      6.08 o 
   5   6   7       55.19       51.01      6.96 o 
   6   6   7       24.21       34.90      4.67 o 
   7   6   7        7.23        4.42      3.95 o 
   0   7   7        9.81       12.45      3.51 o 
   1   7   7       93.04       95.16      4.02 o 
   2   7   7      104.91      120.85      4.50 o 
   3   7   7        1.66        3.01      2.56 o 
   4   7   7       21.29       31.90      6.73 o 
   5   7   7       40.17       39.30      5.79 o 
   6   7   7       62.58       60.99      5.29 o 
   0   8   7        1.38        0.27      5.08 o 
   1   8   7       98.00      101.59      8.67 o 
   2   8   7       93.32       97.41      4.64 o 
   3   8   7       86.49       84.31      4.86 o 
   4   8   7       16.97       22.79      5.12 o 
   5   8   7       67.85       61.94      5.42 o 
   6   8   7       12.25        4.19      6.91 o 
   0   9   7     1419.27     1539.74     86.22 o 
   1   9   7        8.67        0.20      3.76 o 
   2   9   7     1250.30     1268.71     47.06 o 
   3   9   7       28.63       25.40      4.31 o 
   4   9   7       99.72      110.98      5.95 o 
   5   9   7        4.26        5.34      4.35 o 
   6   9   7       25.57       31.31      5.33 o 
   0  10   7       12.24       13.21      3.56 o 
   1  10   7      141.27      158.63     12.31 o 
   2  10   7       72.46       75.03      5.40 o 
   3  10   7       80.42       87.40     11.40 o 
   4  10   7      128.89      127.24      7.12 o 
   5  10   7       27.87       26.36      5.28 o 
   0  11   7      171.23      167.61      6.17 o 
   1  11   7      151.31      131.83      7.49 o 
   2  11   7      145.78      145.81      6.36 o 
   3  11   7       92.96       88.38      5.86 o 
   4  11   7      155.69      183.03      7.64 o 
   5  11   7       28.87       27.49      5.22 o 
   0  12   7        0.13        1.70      2.77 o 
   1  12   7       24.18       19.18      3.79 o 
   2  12   7        3.25        1.94      3.44 o 
   3  12   7        4.24        7.11      3.95 o 
   4  12   7        7.41       11.98      6.56 o 
   0  13   7        3.08        9.42      5.08 o 
   1  13   7        7.85        5.04      3.31 o 
   2  13   7        5.17        5.51      5.88 o 
   3  13   7        0.17        1.50      3.68 o 
   0  14   7        5.37        1.74      3.17 o 
   1  14   7        4.58        4.33      3.27 o 
   0   0   8       14.58        8.79      1.91 o 
   1   0   8        7.55        6.94      1.42 o 
   2   0   8      100.13       98.60      3.12 o 
   3   0   8       22.88       19.23      2.72 o 
   4   0   8        5.68        4.52      2.40 o 
   5   0   8       42.20       45.64      4.36 o 
   6   0   8       17.07       11.20      7.35 o 
   7   0   8        1.63        9.58      4.87 o 
   0   1   8      285.31      270.55      4.82 o 
   1   1   8     1892.60     2080.70     12.78 o 
   2   1   8       22.79       23.72      5.20 o 
   3   1   8      194.18      179.56      4.78 o 
   4   1   8      121.43      104.38      4.20 o 
   5   1   8       18.15       16.89      3.09 o 
   6   1   8       30.75       24.17      4.20 o 
   7   1   8       19.20       27.58      4.44 o 
   0   2   8       25.95       32.70      5.33 o 
   1   2   8     1321.39     1657.94     55.10 o 
   2   2   8       69.55       70.53      3.26 o 
   3   2   8      433.85      445.79     15.33 o 
   4   2   8       41.87       38.60      3.22 o 
   5   2   8       38.10       30.99      3.74 o 
   6   2   8       10.62       15.11      3.29 o 
   7   2   8       14.67       22.49      3.99 o 
   0   3   8     1085.70     1036.56     58.77 o 
   1   3   8      454.62      372.31      5.94 o 
   2   3   8      239.85      229.75     11.20 o 
   3   3   8      415.16      381.68     11.79 o 
   4   3   8      130.22      117.20      4.82 o 
   5   3   8       68.60       67.03      5.87 o 
   6   3   8        0.82        0.48      3.34 o 
   7   3   8       24.35       23.07      4.16 o 
   0   4   8      809.95      940.97     56.01 o 
   1   4   8      210.51      200.59     12.27 o 
   2   4   8      709.11      743.47      9.77 o 
   3   4   8       93.68       93.42      4.03 o 
   4   4   8      116.70      108.92     11.73 o 
   5   4   8       59.64       53.25      4.12 o 
   6   4   8        9.27        6.45      3.61 o 
   7   4   8       14.77        9.51      4.15 o 
   0   5   8      121.35       85.09      5.18 o 
   1   5   8       36.83       40.27      4.01 o 
   2   5   8       83.12       84.56      3.65 o 
   3   5   8      108.91      113.37      4.37 o 
   4   5   8       19.18       18.61      4.29 o 
   5   5   8        5.51        8.35      2.91 o 
   6   5   8       25.56       23.22      3.93 o 
   7   5   8       25.43       29.07      6.60 o 
   0   6   8       97.43       96.80      4.69 o 
   1   6   8      201.87      215.45      9.94 o 
   2   6   8       92.72       86.91      5.88 o 
   3   6   8      157.27      156.35      5.30 o 
   4   6   8       44.81       50.58      4.08 o 
   5   6   8       83.96       99.81      5.26 o 
   6   6   8       21.39       23.51      4.57 o 
   0   7   8       18.60       24.85      2.91 o 
   1   7   8       79.89       69.49     11.84 o 
   2   7   8       80.99       69.95      4.07 o 
   3   7   8       87.76       85.22     13.85 o 
   4   7   8       76.18       68.36      5.02 o 
   5   7   8       23.07       26.82      4.35 o 
   6   7   8       18.40       17.28      4.36 o 
   0   8   8      392.56      465.30     52.94 o 
   1   8   8      937.95      935.55     68.72 o 
   2   8   8       95.31      116.39      5.25 o 
   3   8   8      396.48      406.55     15.46 o 
   4   8   8      202.24      208.35      7.41 o 
   5   8   8       35.07       45.08     10.60 o 
   6   8   8       31.00       44.85      5.66 o 
   0   9   8      708.43      701.53     53.78 o 
   1   9   8      394.65      368.89     14.05 o 
   2   9   8      725.21      752.04     30.85 o 
   3   9   8      326.02      342.29     24.61 o 
   4   9   8       85.26       79.94      6.01 o 
   5   9   8       45.89       62.18      5.47 o 
   0  10   8      317.06      345.72     31.94 o 
   1  10   8       17.82       20.93      5.22 o 
   2  10   8      145.14      156.42      9.14 o 
   3  10   8       66.47       78.38     12.13 o 
   4  10   8      113.54      113.09      7.19 o 
   5  10   8       19.19       20.92      5.03 o 
   0  11   8        2.78        7.42      2.76 o 
   1  11   8       65.42       52.06      4.77 o 
   2  11   8        6.63       15.32      3.38 o 
   3  11   8       52.35       52.53      5.20 o 
   4  11   8        1.49        9.41      4.73 o 
   0  12   8        8.27       12.09      3.42 o 
   1  12   8        9.28        7.38      3.65 o 
   2  12   8       39.10       36.81      4.83 o 
   3  12   8       11.77       13.40      4.75 o 
   4  12   8       36.62       51.10      7.39 o 
   0  13   8       28.23       28.18      7.31 o 
   1  13   8       22.00       22.29      3.92 o 
   2  13   8       12.71       12.95      3.75 o 
   3  13   8       27.83       34.90      6.31 o 
   0  14   8       10.23       13.56      9.17 o 
   1  14   8        6.70        2.21      5.36 o 
   1   0   9      120.04      101.06      5.85 o 
   2   0   9       27.99       22.75      1.91 o 
   3   0   9        3.32        5.78      1.91 o 
   4   0   9       31.13       31.22      4.96 o 
   5   0   9       91.34       97.17     12.22 o 
   6   0   9        0.07        4.17      3.73 o 
   7   0   9        4.81        3.65      5.15 o 
   0   1   9       86.18       79.31     10.86 o 
   1   1   9      476.41      515.33     17.54 o 
   2   1   9        1.74        1.52      2.12 o 
   3   1   9       66.25       61.08      3.19 o 
   4   1   9       13.19       12.87      2.49 o 
   5   1   9       75.37       68.17      5.87 o 
   6   1   9        0.29        4.24      8.28 o 
   7   1   9       17.60       21.16      4.49 o 
   0   2   9       65.69       60.99      2.87 o 
   1   2   9      532.79      577.15     14.27 o 
   2   2   9       78.79       81.40      3.48 o 
   3   2   9       20.40       26.72      5.66 o 
   4   2   9       18.38       19.13      4.76 o 
   5   2   9      129.49      114.96      5.54 o 
   6   2   9        1.93        1.35      9.58 o 
   7   2   9        6.07        7.57      3.95 o 
   0   3   9       63.02       64.18      2.77 o 
   1   3   9      438.48      412.40     17.41 o 
   2   3   9       70.04       58.80      3.19 o 
   3   3   9      155.13      137.56      5.18 o 
   4   3   9        3.20        3.54      2.59 o 
   5   3   9        6.96        6.03      6.41 o 
   6   3   9        4.95        7.09      3.42 o 
   7   3   9        3.63        6.36      3.83 o 
   0   4   9       10.31       10.38      1.98 o 
   1   4   9       55.91       56.54      7.21 o 
   2   4   9       20.45       24.21      6.39 o 
   3   4   9        2.14        1.80      2.22 o 
   4   4   9       84.59       68.42      6.99 o 
   5   4   9        7.89       11.24      4.21 o 
   6   4   9       12.60       21.86      3.40 o 
   7   4   9        2.07        2.19      3.70 o 
   0   5   9      132.25      114.66     18.87 o 
   1   5   9      251.22      260.29     17.00 o 
   2   5   9      142.86      132.25      6.92 o 
   3   5   9        5.32        1.13      2.40 o 
   4   5   9       56.80       52.21      3.92 o 
   5   5   9        7.66        5.59      1.96 o 
   6   5   9       18.40       19.74      4.49 o 
   7   5   9       14.47        8.11      4.87 o 
   0   6   9        5.38        7.21      2.20 o 
   1   6   9       80.17       76.72      6.19 o 
   2   6   9       11.63        6.92      3.48 o 
   3   6   9       11.97       13.70      3.51 o 
   4   6   9        1.70        2.95      3.05 o 
   5   6   9      104.50      121.43      6.18 o 
   6   6   9       11.96       13.78      3.82 o 
   0   7   9       75.42       76.99      3.94 o 
   1   7   9      567.15      581.62     18.28 o 
   2   7   9       65.83       72.87      6.57 o 
   3   7   9      320.50      304.94     12.64 o 
   4   7   9      100.94      116.28      5.70 o 
   5   7   9       79.50       83.97      9.60 o 
   6   7   9       31.13       35.23      7.83 o 
   0   8   9      383.84      392.63     15.11 o 
   1   8   9      798.75      889.84     42.87 o 
   2   8   9      284.87      303.82      7.90 o 
   3   8   9      148.36      143.03      8.20 o 
   4   8   9      190.35      198.03      9.31 o 
   5   8   9       56.31       49.27      5.45 o 
   6   8   9       39.11       47.33      5.65 o 
   0   9   9      496.52      542.24     38.88 o 
   1   9   9      158.67      176.23      6.63 o 
   2   9   9      533.21      570.57     20.79 o 
   3   9   9      122.59      127.86     14.12 o 
   4   9   9       47.34       65.18      5.63 o 
   5   9   9       32.42       39.21      5.39 o 
   0  10   9      293.28      318.99     19.53 o 
   1  10   9        5.66       10.63     11.41 o 
   2  10   9       68.15       89.82      6.81 o 
   3  10   9       86.77       85.26     14.60 o 
   4  10   9       80.58       70.75      5.93 o 
   5  10   9       19.19       33.37     12.93 o 
   0  11   9       61.48       62.92      5.15 o 
   1  11   9        8.93       10.02      4.82 o 
   2  11   9        1.95        4.00      3.60 o 
   3  11   9        9.49       16.48      4.05 o 
   4  11   9       33.08       30.98      5.44 o 
   0  12   9        0.48        3.17      3.17 o 
   1  12   9        0.05        2.25      3.41 o 
   2  12   9        6.60       13.01      3.75 o 
   3  12   9        3.02        1.80      4.24 o 
   0  13   9       77.20       90.01      5.66 o 
   1  13   9       17.54       20.82      4.05 o 
   2  13   9       52.77       58.26      5.18 o 
   0   0  10      754.78      777.36      9.24 o 
   1   0  10      141.83      123.26      3.99 o 
   2   0  10       22.62       19.96      4.27 o 
   3   0  10      176.34      182.20     12.55 o 
   4   0  10        0.17        4.85      2.64 o 
   5   0  10        4.12        6.67      3.75 o 
   6   0  10        5.74        6.09      4.15 o 
   7   0  10       32.29       30.62      6.28 o 
   0   1  10      195.16      264.99     14.48 o 
   1   1  10      147.99      137.25      4.12 o 
   2   1  10       25.46       28.06      2.45 o 
   3   1  10       49.37       45.70      7.34 o 
   4   1  10       76.77       74.77      4.09 o 
   5   1  10       12.38       13.95      3.60 o 
   6   1  10       62.26       63.22      9.80 o 
   7   1  10        8.94        8.17      4.40 o 
   0   2  10      293.06      320.46      5.93 o 
   1   2  10       63.18       68.53      3.42 o 
   2   2  10       73.77       68.16      3.82 o 
   3   2  10       48.63       42.55      3.66 o 
   4   2  10        7.01       10.51      2.81 o 
   5   2  10       19.33       21.34      3.72 o 
   6   2  10        0.41        1.36      3.58 o 
   7   2  10        6.44       11.07      4.45 o 
   0   3  10       92.93       76.04      6.00 o 
   1   3  10      419.86      426.62     28.60 o 
   2   3  10      250.76      232.36      8.87 o 
   3   3  10       43.54       44.18      3.39 o 
   4   3  10       23.40       27.16      3.00 o 
   5   3  10        2.03        1.11      2.86 o 
   6   3  10       10.04        1.93      6.18 o 
   7   3  10        1.92        1.64      8.93 o 
   0   4  10        1.03        2.47      2.97 o 
   1   4  10       22.67       23.48      2.46 o 
   2   4  10       64.70       65.27      3.42 o 
   3   4  10       88.77       92.34      4.02 o 
   4   4  10        1.53        4.25      2.62 o 
   5   4  10        2.80        3.78      2.94 o 
   6   4  10        5.33        7.25      3.51 o 
   7   4  10        8.33       16.59      3.89 o 
   0   5  10       63.17       67.26      9.22 o 
   1   5  10       40.67       40.93      4.02 o 
   2   5  10       80.67       74.79      3.89 o 
   3   5  10       51.20       46.64      3.67 o 
   4   5  10       16.93       19.45      2.78 o 
   5   5  10        6.33        9.87      7.05 o 
   6   5  10        1.63        0.77      3.55 o 
   0   6  10        6.25        7.75      2.46 o 
   1   6  10      125.41      123.75      4.99 o 
   2   6  10        2.26        5.38      2.30 o 
   3   6  10       24.74       20.03      3.40 o 
   4   6  10        3.98        3.90      3.02 o 
   5   6  10       11.26       14.93      3.94 o 
   6   6  10        2.90        1.83      3.79 o 
   0   7  10        0.01        2.55      2.55 o 
   1   7  10      145.62      143.16      9.78 o 
   2   7  10       18.91       23.79      3.10 o 
   3   7  10      215.50      207.78      6.95 o 
   4   7  10       86.47       84.90      9.52 o 
   5   7  10      119.18      127.91      6.63 o 
   6   7  10       29.40       28.46      5.04 o 
   0   8  10        3.55        6.66      3.15 o 
   1   8  10      202.83      185.90      8.59 o 
   2   8  10       30.93       34.38      6.98 o 
   3   8  10       61.29       70.90      5.80 o 
   4   8  10       55.47       64.76      5.32 o 
   5   8  10        1.96        0.21      4.17 o 
   0   9  10       10.63        9.69      3.79 o 
   1   9  10       92.50       85.76     11.21 o 
   2   9  10       58.99       60.19      6.07 o 
   3   9  10       10.71       13.40      8.46 o 
   4   9  10        0.90        8.66      4.06 o 
   5   9  10        0.93        3.21      4.09 o 
   0  10  10       10.33        4.92      5.75 o 
   1  10  10        1.69        9.22      3.08 o 
   2  10  10       67.20       71.08      5.36 o 
   3  10  10       15.23       22.83      5.53 o 
   4  10  10        6.26       11.59      4.25 o 
   0  11  10        4.38        7.01      5.61 o 
   1  11  10       17.24       18.49      4.04 o 
   2  11  10       65.64       73.04      8.91 o 
   3  11  10       43.85       44.73      5.20 o 
   4  11  10       32.45       29.76      6.36 o 
   0  12  10        7.19        9.60      3.91 o 
   1  12  10       10.04        5.38      3.72 o 
   2  12  10        9.91        3.19      5.58 o 
   3  12  10        1.99        1.85      4.85 o 
   0  13  10        4.17        7.48      3.69 o 
   1  13  10        4.22        7.27      3.42 o 
   1   0  11      594.20      523.77      7.84 o 
   2   0  11      402.64      426.30      7.42 o 
   3   0  11       39.85       39.90      6.56 o 
   4   0  11      204.18      229.55      6.69 o 
   5   0  11       55.09       73.80      7.65 o 
   6   0  11       19.07       19.03      6.44 o 
   7   0  11        0.82       12.55      4.89 o 
   0   1  11      295.17      313.57     15.34 o 
   1   1  11      175.17      179.45      4.84 o 
   2   1  11       29.47       32.62      2.86 o 
   3   1  11        0.21        2.13      2.13 o 
   4   1  11       21.92       27.41      3.29 o 
   5   1  11       70.11       69.64      4.67 o 
   6   1  11        6.20        3.90      3.90 o 
   7   1  11        1.80        3.09      4.08 o 
   0   2  11       10.74       10.48      2.46 o 
   1   2  11       96.84      114.62      4.25 o 
   2   2  11       48.02       48.55      4.20 o 
   3   2  11        8.81       15.96      6.53 o 
   4   2  11        8.22       10.12      3.09 o 
   5   2  11        2.54        4.29      3.30 o 
   6   2  11        0.18        6.30      3.69 o 
   7   2  11        0.90        4.32      7.45 o 
   0   3  11        5.84        4.44      2.01 o 
   1   3  11      361.06      339.80      9.63 o 
   2   3  11       40.18       36.15      4.38 o 
   3   3  11       19.11       18.94      2.73 o 
   4   3  11       11.80       10.46      3.01 o 
   5   3  11       11.56        9.10      6.18 o 
   6   3  11        2.71        3.95      3.66 o 
   0   4  11       19.08       14.08      2.35 o 
   1   4  11        2.57        1.56      1.96 o 
   2   4  11       12.18       11.27      4.98 o 
   3   4  11        6.57        6.56      2.32 o 
   4   4  11       10.39        9.02      2.74 o 
   5   4  11        0.75        0.95      3.31 o 
   6   4  11        4.32        3.78      3.62 o 
   0   5  11        0.88        0.96      2.15 o 
   1   5  11        1.15        0.59      1.88 o 
   2   5  11       19.64       18.88      2.56 o 
   3   5  11       43.42       38.18      3.23 o 
   4   5  11        7.98        6.28      2.79 o 
   5   5  11        7.67        7.27      3.32 o 
   6   5  11        2.06        0.39      6.69 o 
   0   6  11       96.11       94.55      5.38 o 
   1   6  11       24.21       25.09      3.43 o 
   2   6  11       30.76       30.97      6.66 o 
   3   6  11      117.88      108.00      5.00 o 
   4   6  11        0.69        4.62      2.87 o 
   5   6  11       55.98       57.92      4.99 o 
   6   6  11       13.97       14.77      4.32 o 
   0   7  11       45.71       47.14      4.25 o 
   1   7  11      185.70      187.87     12.83 o 
   2   7  11        5.50        3.80      3.12 o 
   3   7  11       12.83        9.68      3.57 o 
   4   7  11        5.63        3.76      3.57 o 
   5   7  11       73.87       79.55      5.94 o 
   0   8  11        6.81        1.36      7.08 o 
   1   8  11       11.71       12.24      3.67 o 
   2   8  11       51.29       50.43      9.39 o 
   3   8  11        4.70       10.62      7.77 o 
   4   8  11       19.34       18.03      4.19 o 
   5   8  11        2.88        5.27      4.06 o 
   0   9  11       78.76       93.80     12.02 o 
   1   9  11       84.80      105.15      8.91 o 
   2   9  11       23.95       27.03      7.70 o 
   3   9  11       10.58       12.96      4.42 o 
   4   9  11        1.72        0.21      3.53 o 
   5   9  11       20.43       20.71      6.34 o 
   0  10  11        0.65        0.41     12.40 o 
   1  10  11        2.36        5.10      3.61 o 
   2  10  11       46.88       45.87      5.17 o 
   3  10  11        3.56        6.89      3.83 o 
   4  10  11        1.27        2.86      6.36 o 
   0  11  11       37.88       37.49      4.60 o 
   1  11  11       67.16       72.14      5.63 o 
   2  11  11       36.05       38.40      4.79 o 
   3  11  11       30.01       41.10      5.80 o 
   0  12  11       21.26       20.47      3.82 o 
   1  12  11        2.26        3.75      3.49 o 
   2  12  11        6.69        7.11      3.98 o 
   0  13  11       14.77        6.30      6.30 o 
   0   0  12      269.77      236.65      7.34 o 
   1   0  12      159.54      137.56     11.44 o 
   2   0  12        6.93        5.42      3.10 o 
   3   0  12       70.31       69.40      4.09 o 
   4   0  12        0.20        0.20      3.73 o 
   5   0  12      285.93      311.98      8.86 o 
   6   0  12       12.94       12.07      5.05 o 
   0   1  12       13.80       11.71     20.85 o 
   1   1  12       77.02       75.70      6.65 o 
   2   1  12       22.84       19.95      2.86 o 
   3   1  12       30.22       24.90      3.20 o 
   4   1  12       12.16       14.02      8.41 o 
   5   1  12        4.19        6.39      3.58 o 
   6   1  12       23.14       22.17      4.38 o 
   0   2  12       17.47       24.75      2.99 o 
   1   2  12      160.91      194.83      5.57 o 
   2   2  12       74.17       97.00      4.64 o 
   3   2  12       88.65       85.36      5.32 o 
   4   2  12        3.14        1.93      3.22 o 
   5   2  12       32.51       31.23      4.12 o 
   6   2  12        8.73       13.70      3.67 o 
   0   3  12       92.12       88.41      7.97 o 
   1   3  12        0.87        3.01      3.77 o 
   2   3  12        7.32        4.82      3.67 o 
   3   3  12       52.56       52.64      3.99 o 
   4   3  12        9.04       11.80      2.88 o 
   5   3  12        4.36        7.04      8.48 o 
   6   3  12        6.32        8.01      4.41 o 
   0   4  12       18.80       10.56      2.23 o 
   1   4  12      127.21      116.36      4.25 o 
   2   4  12       88.11       92.05      4.26 o 
   3   4  12        1.60        4.74      2.58 o 
   4   4  12       16.03       11.59      5.01 o 
   5   4  12       12.43       10.08      3.57 o 
   6   4  12        3.31        1.76      3.87 o 
   0   5  12        2.66        1.23      1.99 o 
   1   5  12        3.59        4.62      2.30 o 
   2   5  12       20.17       15.50      6.25 o 
   3   5  12       11.34        4.97      5.44 o 
   4   5  12        6.41        8.53      3.11 o 
   5   5  12       24.22       12.42      6.02 o 
   6   5  12        0.69        1.53      3.80 o 
   0   6  12       45.53       49.57      3.91 o 
   1   6  12       24.75       22.11      2.91 o 
   2   6  12       46.53       45.81      3.74 o 
   3   6  12        6.48        3.04      3.10 o 
   4   6  12       21.14       20.27      6.18 o 
   5   6  12        7.02        8.80      3.87 o 
   6   6  12        9.52        7.90      6.70 o 
   0   7  12      166.08      151.96      7.34 o 
   1   7  12      155.89      145.41     18.38 o 
   2   7  12       76.93       69.80      4.42 o 
   3   7  12       88.55       86.74      5.16 o 
   4   7  12        8.09        3.04      8.99 o 
   5   7  12       42.38       43.87      4.92 o 
   0   8  12        0.01        5.60      6.16 o 
   1   8  12       71.05       78.07      5.09 o 
   2   8  12       13.87       11.04      3.91 o 
   3   8  12       38.87       44.93      4.68 o 
   4   8  12       21.80       20.29      4.56 o 
   5   8  12        0.80        8.62      4.98 o 
   0   9  12       31.95       35.08      5.85 o 
   1   9  12       54.37       51.05      7.63 o 
   2   9  12       18.75       16.10      4.30 o 
   3   9  12       26.98       36.39      4.34 o 
   4   9  12        3.87        4.91      9.12 o 
   0  10  12       21.62       31.24      4.97 o 
   1  10  12       16.40       16.52      4.32 o 
   2  10  12       33.42       44.95      5.15 o 
   3  10  12       44.38       59.35      6.05 o 
   4  10  12        9.99       10.42      8.34 o 
   0  11  12        0.00        7.26      7.54 o 
   1  11  12        7.86        7.70      4.23 o 
   2  11  12       18.44       29.00      5.66 o 
   3  11  12       15.01       23.48      6.84 o 
   0  12  12       15.47       22.05      4.30 o 
   1  12  12       29.46       28.97      5.28 o 
   1   0  13      138.87      138.90      5.08 o 
   2   0  13      172.01      167.41      5.75 o 
   3   0  13      236.67      243.49      7.50 o 
   4   0  13      252.32      232.75     12.75 o 
   5   0  13      107.07      120.15      7.07 o 
   6   0  13       35.06       34.97      5.83 o 
   0   1  13      315.78      331.43      7.38 o 
   1   1  13      131.11      141.08     11.29 o 
   2   1  13      408.12      381.68      7.95 o 
   3   1  13      170.52      163.34      6.00 o 
   4   1  13       70.88       79.60      5.23 o 
   5   1  13       58.00       63.54      5.27 o 
   6   1  13       22.22       21.81      5.79 o 
   0   2  13       20.18       19.99      8.96 o 
   1   2  13       65.34       68.36      4.54 o 
   2   2  13      106.91      122.51      8.95 o 
   3   2  13        7.78       10.08      3.32 o 
   4   2  13       13.05       18.26      3.36 o 
   5   2  13       14.85       13.78      6.58 o 
   6   2  13        3.69        3.26      5.56 o 
   0   3  13        5.03        0.75      2.49 o 
   1   3  13        1.35        1.35      4.45 o 
   2   3  13        6.76        4.63      2.62 o 
   3   3  13       63.58       70.12      4.44 o 
   4   3  13        4.23        4.29      3.30 o 
   5   3  13       18.16       21.42      3.67 o 
   6   3  13        0.69        3.04      4.04 o 
   0   4  13       40.11       31.24      3.50 o 
   1   4  13        7.79       12.06      2.31 o 
   2   4  13       10.37        3.92      2.76 o 
   3   4  13       13.86       11.55      3.22 o 
   4   4  13        0.85        3.65      2.74 o 
   5   4  13        7.94        5.70      3.74 o 
   6   4  13        1.40        6.88      3.69 o 
   0   5  13        3.62        4.90      2.32 o 
   1   5  13       56.83       43.32      3.45 o 
   2   5  13       11.73        8.88      2.76 o 
   3   5  13       31.75       37.93      7.79 o 
   4   5  13        1.66        2.05      7.01 o 
   5   5  13       23.31       22.12      4.36 o 
   0   6  13        8.89        7.24      3.08 o 
   1   6  13       50.67       50.87      3.72 o 
   2   6  13       34.43       40.68      6.42 o 
   3   6  13       44.73       44.60      6.30 o 
   4   6  13       63.79       65.38      5.80 o 
   5   6  13       39.93       37.80      5.10 o 
   0   7  13       23.18       24.20      3.63 o 
   1   7  13      259.74      262.60     10.60 o 
   2   7  13       35.03       31.96      4.32 o 
   3   7  13       62.53       65.72      5.35 o 
   4   7  13       15.00       17.33      4.23 o 
   5   7  13        0.62        3.93      3.90 o 
   0   8  13        0.26        3.05      3.21 o 
   1   8  13       50.67       57.16      4.89 o 
   2   8  13        5.86        0.71      3.82 o 
   3   8  13        5.53        3.78      3.83 o 
   4   8  13       11.36       10.85      5.26 o 
   0   9  13        2.13        6.93      3.62 o 
   1   9  13       19.51       29.87      5.60 o 
   2   9  13       11.64       18.41      3.78 o 
   3   9  13       13.28       12.39      5.11 o 
   4   9  13        9.85       16.47      4.68 o 
   0  10  13        0.01        9.13      3.78 o 
   1  10  13        9.46       16.81      4.62 o 
   2  10  13        5.80        4.79      5.70 o 
   3  10  13        7.29        4.53      5.20 o 
   0  11  13       15.85       17.75      4.26 o 
   1  11  13        1.23        4.22      4.32 o 
   2  11  13       27.39       37.61      5.71 o 
   0   0  14     1155.66     1171.85     17.75 o 
   1   0  14        1.42        3.13      3.77 o 
   2   0  14      480.79      497.05      9.55 o 
   3   0  14       57.26       62.72      5.01 o 
   4   0  14      160.42      160.82      6.84 o 
   5   0  14       74.55       62.63      6.42 o 
   6   0  14        1.00        1.13      4.84 o 
   0   1  14        1.40        9.57      9.57 o 
   1   1  14     1228.09     1259.20     29.16 o 
   2   1  14        1.80        0.78      4.64 o 
   3   1  14      674.34      650.66     11.22 o 
   4   1  14       15.58       12.89      4.07 o 
   5   1  14      231.91      238.30      8.23 o 
   6   1  14        6.20        7.95      4.33 o 
   0   2  14      220.53      240.04     11.27 o 
   1   2  14      594.79      618.15     25.85 o 
   2   2  14      101.66       98.41      5.45 o 
   3   2  14      200.17      205.16      7.39 o 
   4   2  14       11.32       14.02      3.48 o 
   5   2  14       27.00       31.57      4.49 o 
   6   2  14       11.62        9.17      7.43 o 
   0   3  14       27.64       25.25      3.27 o 
   1   3  14       31.66       28.72      3.21 o 
   2   3  14       19.93       18.67      3.63 o 
   3   3  14       62.49       56.02      4.61 o 
   4   3  14       36.70       33.06      4.11 o 
   5   3  14       44.33       48.64      4.89 o 
   0   4  14       16.52       14.35      2.71 o 
   1   4  14       14.87        7.14      2.70 o 
   2   4  14       68.86       58.93      9.70 o 
   3   4  14        1.63        0.55      2.86 o 
   4   4  14        8.56       16.07      3.42 o 
   5   4  14        8.90        3.98      6.54 o 
   0   5  14       92.45       79.44      5.14 o 
   1   5  14       45.53       33.56      3.31 o 
   2   5  14       99.72       87.05      7.82 o 
   3   5  14       26.95       27.48      3.81 o 
   4   5  14       32.50       34.15      4.30 o 
   5   5  14       35.92       47.34      4.88 o 
   0   6  14       42.39       35.15      3.71 o 
   1   6  14      190.34      159.83      5.98 o 
   2   6  14       19.00       22.98      3.48 o 
   3   6  14      108.54      101.82      5.66 o 
   4   6  14       34.79       43.16      4.67 o 
   5   6  14       11.69       22.70      4.28 o 
   0   7  14        5.21        9.24      3.37 o 
   1   7  14        3.26        1.23      3.46 o 
   2   7  14       40.37       44.60      4.51 o 
   3   7  14       11.37        3.22      3.95 o 
   4   7  14       33.42       48.18      9.39 o 
   0   8  14      101.54       76.19      6.12 o 
   1   8  14        3.80        4.80      4.43 o 
   2   8  14      138.27      139.69      7.07 o 
   3   8  14       18.21       18.02      7.81 o 
   4   8  14       19.40       20.73      5.04 o 
   0   9  14       46.69       61.96      5.36 o 
   1   9  14       15.61       19.47      4.58 o 
   2   9  14       25.60       24.78      4.57 o 
   3   9  14       15.42       15.83      4.94 o 
   0  10  14        0.01        3.83      4.06 o 
   1  10  14       22.38       19.92      5.11 o 
   2  10  14        8.46       15.28      4.51 o 
   0  11  14        3.77        1.79      5.34 o 
   1  11  14        5.85        7.18      4.67 o 
   1   0  15      713.00      722.28     16.00 o 
   2   0  15       28.66       36.84      8.25 o 
   3   0  15      317.95      344.98      8.94 o 
   4   0  15      118.70      130.34      6.61 o 
   5   0  15      191.71      226.66     11.52 o 
   0   1  15      239.86      261.08     11.47 o 
   1   1  15      753.16      811.68     12.27 o 
   2   1  15      208.62      193.84      6.70 o 
   3   1  15      179.48      159.84     12.05 o 
   4   1  15       51.11       53.72      7.82 o 
   5   1  15       10.52        2.02      5.24 o 
   0   2  15        0.18        8.59      9.78 o 
   1   2  15     1007.58     1099.55     14.42 o 
   2   2  15       48.04       51.11      5.30 o 
   3   2  15      401.52      426.42      9.99 o 
   4   2  15       15.67       19.50      4.45 o 
   5   2  15      116.73      113.61      6.91 o 
   0   3  15       12.84       12.46      2.72 o 
   1   3  15        2.97        7.61      3.00 o 
   2   3  15       12.43       13.67      4.15 o 
   3   3  15        9.42        9.77      3.67 o 
   4   3  15        1.91        1.17      3.60 o 
   5   3  15       19.48       25.47      4.46 o 
   0   4  15       40.93       44.67      3.23 o 
   1   4  15      189.63      167.81      5.87 o 
   2   4  15       18.84       17.80      3.20 o 
   3   4  15       93.30      101.48      5.37 o 
   4   4  15       33.52       25.04      4.22 o 
   5   4  15       30.38       35.14      4.73 o 
   0   5  15      321.60      252.73     13.66 o 
   1   5  15       12.40        8.71      4.53 o 
   2   5  15      156.12      135.88      5.67 o 
   3   5  15        3.85        4.19      2.83 o 
   4   5  15       37.05       33.17      4.58 o 
   5   5  15        4.62        5.67      4.09 o 
   0   6  15       34.73       42.22      3.87 o 
   1   6  15        9.97       10.07      4.53 o 
   2   6  15        5.49        3.24      3.77 o 
   3   6  15       10.49       17.28      3.81 o 
   4   6  15        7.45        3.69      5.65 o 
   0   7  15       37.87       46.51      4.59 o 
   1   7  15       76.50       69.28     11.29 o 
   2   7  15        7.16        4.91      3.69 o 
   3   7  15        7.60        7.03      3.71 o 
   4   7  15        5.97       10.06      4.03 o 
   0   8  15       72.92       70.61      5.81 o 
   1   8  15       93.45      104.79     10.02 o 
   2   8  15       20.78       18.51      5.25 o 
   3   8  15       10.71       16.46      4.85 o 
   0   9  15        3.72        4.53      8.82 o 
   1   9  15        0.28        2.95      4.36 o 
   2   9  15       13.39        9.15      4.77 o 
   3   9  15        0.80        2.38      6.30 o 
   0  10  15        5.33        5.75      5.05 o 
   1  10  15        6.53       12.85      6.81 o 
   2  10  15       15.28       10.33      8.35 o 
   0   0  16       11.27       14.60      9.67 o 
   1   0  16       73.77       72.74      5.68 o 
   2   0  16        4.22        5.55      3.24 o 
   3   0  16       57.24       62.88      4.99 o 
   4   0  16       30.20       36.73      9.70 o 
   5   0  16       67.54       68.15      6.53 o 
   0   1  16        8.55        2.15      4.17 o 
   1   1  16       10.18        2.21      3.70 o 
   2   1  16        6.98        9.47      3.40 o 
   3   1  16       31.55       24.26      4.52 o 
   4   1  16        1.46        4.83      3.68 o 
   5   1  16       26.62       41.25     15.29 o 
   0   2  16        4.86        1.81      3.91 o 
   1   2  16      102.91      114.84      7.72 o 
   2   2  16       24.23       24.01      4.24 o 
   3   2  16       68.40       59.87      9.17 o 
   4   2  16       26.12       20.07      5.48 o 
   5   2  16        9.59       10.13      4.16 o 
   0   3  16       56.59       48.53      5.60 o 
   1   3  16       62.87       68.44      7.05 o 
   2   3  16       86.64       82.29      4.92 o 
   3   3  16      108.04      107.85      6.23 o 
   4   3  16       14.21       12.61      4.27 o 
   5   3  16       58.37       60.92      6.66 o 
   0   4  16       37.89       30.51      4.51 o 
   1   4  16       22.70       15.77      5.58 o 
   2   4  16       79.84       70.01      5.08 o 
   3   4  16       10.67        6.19      3.67 o 
   4   4  16       17.41       14.74      5.24 o 
   0   5  16       11.95        4.50      3.12 o 
   1   5  16       13.31       10.63      3.34 o 
   2   5  16       29.48       22.46      4.31 o 
   3   5  16       10.36        5.59      9.89 o 
   4   5  16       12.50       16.71      4.27 o 
   0   6  16       77.51       68.15      4.68 o 
   1   6  16       60.61       71.24      4.92 o 
   2   6  16       44.66       38.75      4.48 o 
   3   6  16       16.10       12.24      4.47 o 
   4   6  16       19.25       23.59      4.44 o 
   0   7  16       42.45       50.09      4.83 o 
   1   7  16        0.61        1.95      3.45 o 
   2   7  16        4.24        1.64      4.19 o 
   3   7  16        2.76        6.25      3.90 o 
   0   8  16        1.81        6.81      4.32 o 
   1   8  16        8.40        3.69      4.94 o 
   2   8  16        8.26       10.63      4.47 o 
   3   8  16        9.47       12.54      5.13 o 
   0   9  16       17.71       34.96      5.60 o 
   1   9  16       29.03       37.88      5.44 o 
   2   9  16       11.61       21.49      5.47 o 
   1   0  17        4.53        1.32      3.90 o 
   2   0  17        4.11        8.20      2.96 o 
   3   0  17       42.77       45.08      4.96 o 
   4   0  17        2.33        1.93      3.87 o 
   0   1  17        6.53        5.51      3.90 o 
   1   1  17       36.35       27.96      4.38 o 
   2   1  17        7.97       10.12      3.67 o 
   3   1  17        8.75        5.34      8.06 o 
   4   1  17        3.72        6.96      3.79 o 
   0   2  17       69.93       84.69      5.83 o 
   1   2  17       16.09       15.67      4.50 o 
   2   2  17        5.30        4.62      3.76 o 
   3   2  17       45.94       51.35      7.90 o 
   4   2  17        0.91        1.56      3.81 o 
   0   3  17       13.48       10.89      5.98 o 
   1   3  17        4.03        5.51      4.23 o 
   2   3  17        7.28        6.82      3.80 o 
   3   3  17       11.13       12.04      4.81 o 
   4   3  17       23.52       41.96      7.57 o 
   0   4  17        4.33        5.51      5.85 o 
   1   4  17       37.70       33.03      3.89 o 
   2   4  17        5.98        5.01      3.73 o 
   3   4  17        5.90        2.89      3.84 o 
   4   4  17        2.47        0.78      3.67 o 
   0   5  17        5.61        4.09      3.27 o 
   1   5  17        2.45        0.98      3.12 o 
   2   5  17        5.65        3.60      4.17 o 
   3   5  17        9.04        7.07      3.77 o 
   4   5  17       11.88        4.46      5.57 o 
   0   6  17       32.49       39.06      4.44 o 
   1   6  17       18.03       17.15      3.88 o 
   2   6  17        6.25       11.03      3.69 o 
   3   6  17        2.80        2.50      3.73 o 
   0   7  17        0.77        3.53      3.83 o 
   1   7  17        6.83       13.34      4.14 o 
   2   7  17       13.56       15.61      4.75 o 
   3   7  17        2.84       11.76      6.10 o 
   0   8  17        0.16        0.22      5.81 o 
   1   8  17        4.22        2.14      4.05 o 
   2   8  17        8.61        2.83      5.63 o 
   0   0  18       15.62       19.66      3.84 o 
   1   0  18        1.04        1.16      3.29 o 
   2   0  18       18.99       17.21      3.62 o 
   3   0  18        6.49        8.96      3.35 o 
   4   0  18       10.23       11.37      4.34 o 
   0   1  18        7.40       14.39      3.53 o 
   1   1  18       67.13       55.42      5.07 o 
   2   1  18       20.05       18.86      3.80 o 
   3   1  18       11.72       11.10      3.73 o 
   4   1  18       18.18        8.72      5.34 o 
   0   2  18       21.58       21.18      7.04 o 
   1   2  18        3.78        6.19      3.99 o 
   2   2  18       26.92       31.22      7.87 o 
   3   2  18        5.22        4.04      3.82 o 
   4   2  18       12.45       12.85      4.59 o 
   0   3  18       32.08       38.36      4.94 o 
   1   3  18       30.75       28.51      4.69 o 
   2   3  18       29.99       25.76      4.57 o 
   3   3  18        2.90        4.33      4.33 o 
   0   4  18        3.95        7.28      3.09 o 
   1   4  18       14.01       12.64      3.82 o 
   2   4  18       15.20       13.37      3.60 o 
   3   4  18        9.59        5.84      4.26 o 
   0   5  18        2.87        3.07      3.31 o 
   1   5  18        7.06        9.89      3.41 o 
   2   5  18        7.32        9.33      3.48 o 
   3   5  18        3.19        2.34      3.52 o 
   0   6  18        1.16        4.22      3.67 o 
   1   6  18       39.79       37.48      4.52 o 
   2   6  18        1.30        3.78      5.10 o 
   0   7  18       18.20        4.76      4.85 o 
   1   7  18        5.19        0.54      4.54 o 
   1   0  19       11.25       10.45      4.04 o 
   2   0  19        0.25        5.67      6.43 o 
   3   0  19        8.94        8.40      3.99 o 
   0   1  19        8.23       12.82      3.70 o 
   1   1  19        3.68        7.23      3.63 o 
   2   1  19       10.72        4.57      3.91 o 
   3   1  19        5.87        5.38      3.94 o 
   0   2  19        1.88        3.66      6.56 o 
   1   2  19       11.78       10.33      5.62 o 
   2   2  19       16.66       24.41      5.89 o 
   3   2  19        6.15        2.12      4.48 o 
   0   3  19       29.86       37.53      7.39 o 
   1   3  19       19.89       24.93      4.89 o 
   2   3  19       22.34       28.24      4.54 o 
   3   3  19        2.77       10.72      5.37 o 
   0   4  19        6.67        5.79      3.96 o 
   1   4  19       24.00       27.26      5.12 o 
   2   4  19        1.01        8.79      3.62 o 
   0   5  19        0.87        4.63      3.70 o 
   1   5  19       18.79       19.63      6.51 o 
   2   5  19        2.17        0.91      3.64 o 
   0   6  19       23.88       25.13      4.38 o 
   1   6  19        0.88        3.81      4.02 o 
   0   0  20       42.68       45.06      9.73 o 
   1   0  20        0.56        3.11      3.93 o 
   2   0  20        6.97        3.69      3.80 o 
   0   1  20        5.32        5.40      4.27 o 
   1   1  20       17.22        6.33      4.32 o 
   2   1  20        0.57        3.89      3.89 o 
   0   2  20       30.24       35.38      7.96 o 
   1   2  20        3.70        2.02      6.24 o 
   2   2  20        8.62       12.93      4.38 o 
   0   3  20       15.67       27.83      5.28 o 
   1   3  20       13.57       13.12      8.89 o 
   0   4  20       41.03       56.58      5.63 o 
   1   4  20        6.84        9.96      5.75 o 
                                                 
